# Supplementary material for: Throttling Growth Speed: Evaluation of aux1-7 Root Growth Profile by Combining D-Root system and Root Penetration Assay
Source: Plants (Basel). 2022 Feb 27;11(5):650. doi: 10.3390/plants11050650 (PMC8912881; doi:10.3390/plants11050650)
Supplement: Supplementary file 1 [file plants-11-00650-s001.zip]

Archive with 1 entries (1 files):
- plants-1587037-supplementary.xlsx
