# Supplementary material for: Throttling Growth Speed: Evaluation of aux1-7 Root Growth Profile by Combining D-Root system and Root Penetration Assay
Source: Plants (Basel). 2022 Feb 27;11(5):650. doi: 10.3390/plants11050650 (PMC8912881; doi:10.3390/plants11050650)
Supplement: Supplementary file 1 [file plants-11-00650-s001.zip › plants-1587037-supplementary.xlsx]

## Sheet: Root penetration freq. (Fig02)
% Seedlngs	Col-0 - No Sucrose			Col-0 - Sucrose			aux1-7 - No Sucrose			aux1-7 - Sucrose
	Experiment 01	Experiment 02	Experiment 03	Experiment 01	Experiment 02	Experiment 03	Experiment 01	Experiment 02	Experiment 03	Experiment 01	Experiment 02	Experiment 03
Total	62.5	100	100	72.22	93.33	82.35	52.94	14.29	14.29	26.67	33.33	26.67
Partial	31.25	0	0	22.22	6.67	11.76	17.65	14.29	14.29	6.67	8.33	26.67
None	6.25	0	0	5.56	0	5.88	29.41	71.43	71.43	66.67	58.33	46.67

## Sheet: Root parameters (Fig03)
Root length (mm)					Root skewing angle (degrees)					GI (gravitropic index, a.u.)					Straightness (a.u.)
No Sucrose		Sucrose			No Sucrose		Sucrose			No Sucrose		Sucrose			No Sucrose		Sucrose
Col-0	aux1-7	Col-0	aux1-7		Col-0	aux1-7	Col-0	aux1-7		Col-0	aux1-7	Col-0	aux1-7		Col-0	aux1-7	Col-0	aux1-7
25.419	21.673	31.75	17.168		-1.25661	23.3939	-2.89484	-23.0985		0.983516	0.894528	0.984506	0.77977		0.983752	0.974647	0.985764	0.847732
18.656	17.205	28.266	18.132		-3.73358	-5.04245	-1.65549	-32.5963		0.980399	0.892464	0.987166	0.631569		0.982484	0.89593	0.987578	0.74965
26.77	30.357	29.696	24.397		-1.81388	7.85545	1.90704	6.98106		0.989312	0.962737	0.978735	0.971828		0.989808	0.971856	0.979277	0.979087
26.895	20.399	32.509	32.324		-0.97575	21.451	1.82297	-11.4869		0.985913	0.849188	0.966482	0.898187		0.986056	0.912388	0.966971	0.916564
20.337	15.405	32.543	30.769		1.65495	41.7993	1.09837	0.844594		0.988188	0.672174	0.982323	0.881829		0.9886	0.901662	0.982504	0.881927
23.23	21.409	29.88	28.958		-1.54158	5.71059	-1.06672	-15.8562		0.980379	0.949254	0.985663	0.879446		0.980734	0.953988	0.985834	0.914221
30.974	25.717	32.245	19.419		-0.96693	-12.1803	0.582846	6.90454		0.9873	0.918183	0.983398	0.878882		0.987441	0.939328	0.983449	0.885267
20.146	19.906	32.999	28.192		-3.62853	12.0733	-1.1333	-1.9961		0.984747	0.886424	0.9883	0.882059		0.986724	0.906475	0.988493	0.882591
28.922	26.816	27.126	27.381		-2.84626	19.325	1.9368	34.9058		0.987082	0.907406	0.984652	0.652533		0.988301	0.96159	0.985215	0.795661
27.512	17.135	28.36	18.123		-4.02252	-11.1292	3.04057	-13.9577		0.983735	0.949343	0.985031	0.947249		0.986164	0.967493	0.98642	0.976053
30.765	17.193	32.226	27.484		0.626843	49.9194	0.290839	15.7108		0.990314	0.566102	0.98598	0.939929		0.990346	0.879253	0.985993	0.976423
22.195	7.063	32.242	19.855		1.90915	28.8355	-3.87035	26.8806		0.991214	0.812969	0.97801	0.851171		0.991755	0.928076	0.980243	0.954268
28.064	3.026	36.926	21.671		-0.482044	60.5725	1.2055	17.387		0.988206	0.468936	0.986649	0.884177		0.988241	0.954726	0.986866	0.926538
27.906	12.589	34.755	15.348		0.416185	7.23692	-1.67484	25.7145		0.986634	0.968623	0.984031	0.798671		0.98667	0.976329	0.984463	0.886435
20.364	7.784	34.037	14.024		-1.99127	24.239	1.64957	65.5187		0.988656	0.874358	0.986191	0.363448		0.989246	0.959018	0.986603	0.876997
23.29		34.025	10.151		0.994906		1.36393	1.52245		0.988965		0.987509	0.956556		0.989137		0.987803	0.956852
27.252		36.979			0.356756		0.733178			0.982203		0.986154			0.982203		0.986235
21.924		37.182			-0.350965		-1.78499			0.992839		0.978081			0.992839		0.978538
21.68		35.55			-2.07111		1.09122			0.97786		0.984529			0.978506		0.984698
26.002		26.85			1.26149		-3.69372			0.989655		0.980745			0.989924		0.982793
21.889		36.015			-0.352585		0.43323			0.989858		0.979231			0.989858		0.979259
30.988		33.703			5.81737		-1.50136			0.971344		0.981129			0.976378		0.981456
26.151		35.979			1.77604		2.70573			0.986578		0.980211			0.987037		0.981295
23.235		15.898			2.18005		-5.32355			0.979858		0.922569			0.980547		0.926532
32.661		27.031			5.1085		2.01321			0.981813		0.984536			0.985732		0.985128
31.526		24.941			1.4688		-1.05533			0.989659		0.98296			0.989977		0.98312
26.221		22.139			2.58913		2.5448			0.983944		0.983513			0.984936		0.984507
26.089		25.694			-3.03613		5.60077			0.987658		0.97299			0.989038		0.97766
21.816		22.13			-2.87586		-0.77306			0.973276		0.972255			0.974514		0.972345
25.774		24.589			2.02666		-1.52549			0.98677		0.985237			0.98739		0.985563
26.832		29.131			-0.83638		-2.19022			0.988223		0.984415			0.988335		0.985136
27.035		29.378			1.04037		1.73961			0.985574		0.976139			0.985759		0.976615
26.264		27.176			0		1.51286			0.991167		0.988777			0.991167		0.989108
26.697		27.901			-2.51995		3.55959			0.988388		0.985054			0.989362		0.986954
26.086		25.491			-1.35544		2.57253			0.992985		0.985799			0.993253		0.98678
28.174		28.32			1.19487		1.12851			0.98811		0.983016			0.988323		0.983192
21.919		28.719			-0.16976		-1.7634			0.993385		0.985062			0.993385		0.98555
24.179		26.915			-1.30895		1.17904			0.992597		0.989968			0.992845		0.990191
22.258					-3.38134					0.981175					0.982883
24.392					-0.69775					0.977329					0.97737
27.168					-0.5509					0.98789					0.987927
26.921					1.3904					0.98737					0.98763
22.465					-6.72945					0.973559					0.980325
26.072					2.80849					0.983622					0.984811
27.56					2.59327					0.982039					0.983019
26.915					0.279149					0.983987					0.983987
23.254					0					0.980734					0.980734
25.133					0.520856					0.988302					0.988342
24.497					1.68244					0.986284					0.986733
25.519					-0.22179					0.979662					0.979662

## Sheet: root bending assay (Fig04)
root tip angle (degrees)
min	Col-0 - No Sucrose
	root 01	root 02	root 03	root 04	root 05	root 06	root 07	root 08	root 09	root 10	root 11	root 12	root 13	root 14	root 15	root 16	root 17	root 18	root 19	root 20	root 21	root 22	root 23	root 24	root 25	root 26	root 27	root 28	root 29	root 30	root 31	root 32	root 33	root 34	root 35	root 36	root 37	root 38	root 39	root 40	root 41	root 42	root 43	root 44	root 45	root 46	root 47	root 48	root 49
0	0	0	0	0	0	0	0	0	0	0	0	0	0	0	0	0	0	0	0	0	0	0	0	0	0	0	0	0	0	0	0	0	0	0	0	0	0	0	0	0	0	0	0	0	0	0	0	0	0
15	3.14511	-8.76958	33.0708	6.79673	4.69989	28.9905	-0.08897	8.21504	28.0786	14.608	-0.27582	3.53517	14.0898	-28.4521	-1.80575	9.25766	10.0592	-10.8345	2.52043	1.30593	9.46008	12.2538	54.389	-0.343807	12.7733	-19.4134	21.0187	22.1757	-2.60125	30.9629	27.7231	4.70882	10.8217	0	12.4629	2.576	-16.0314	-1.17958	-2.5238	7.79452	8.0316	14.4013	2.58262	6.91432	0	6.22255	31.0838	5.81839	12.4398
30	5.09923	-13.4528	17.4785	7.83602	9.64702	5.92218	-1.63747	9.06888	15.7836	9.27883	16.6538	13.5203	39.9333	6.10303	9.88266	25.4175	20.4634	16.3618	9.46276	11.1011	16.705	14.98	48.6014	16.5997	23.4612	16.1133	27.961	18.3065	10.446	25.3576	14.9217	5.39142	14.1655	9.12878	11.4276	10.2252	-18.2902	9.87956	5.17181	17.6981	1.80905	15.257	3.12702	6.91432	8.25218	6.1166	41.7625	7.88982	8.81355
60	16.7906	-5.42336	24.775	24.9778	26.257	28.0354	25.9758	22.3133	32.1848	32.7538	37.7072	25.0276	46.5373	14.1141	5.18643	20.7557	3.49959	21.0236	2.21788	23.6487	-3.98107	1.09201	-9.19212	8.42657	-15.043	4.56927	1.84886	-14.4021	32.946	11.5674	-2.22171	-4.88092	41.2799	25.9943	25.9504	13.9644	6.50609	30.1279	19.6907	32.7603	29.1847	35.3984	23.7357	13.2825	23.8036	26.9456	23.3275	25.8334	23.9003
120	25.6276	15.8386	46.7306	39.2491	40.6438	40.6685	29.8126	29.1587	48.9374	35.1545	37.5466	31.1871	35.5526	25.3065	0.524636	5.93288	2.22237	-1.47644	-10.281	4.84045	0.68073	11.3138	-9.19212	35.1468	-3.23098	4.56927	15.2599	18.9095	25.7011	11.5674	10.8764	-18.6662	49.5454	37.9723	44.5588	27.3381	21.6436	38.1223	29.9609	45.4489	40.5156	47.2799	34.9706	27.4248	28.0663	39.2167	36.1559	33.4977	28.3648
180	39.2277	24.1785	63.6307	54.1839	60.441	54.8819	37.8988	47.5937	67.667	46.4999	49.5893	38.0078	52.6153	37.6768	5.22086	24.4193	12.1074	9.41943	-1.12817	16.5403	23.5847	14.1609	-2.14558	33.9225	12.1368	-11.5905	26.3013	15.7709	3.20113	10.3941	19.9654	-8.39381	57.846	45.3267	57.1565	31.7076	31.6621	40.2755	40.1936	47.7005	36.7248	53.5146	38.217	33.9868	38.4194	46.5699	37.7869	44.0704	31.6333
240	42.5239	22.4343	65.5823	52.5586	62.7797	58.3506	44.8339	53.0326	75.8405	55.3434	53.6685	36.6561	58.5856	37.5905	9.88266	48.511	27.4639	24.9771	13.5812	31.1688	38.2842	10.7933	7.28402	16.2913	5.19443	-20.808	29.5371	-6.72913	3.20113	13.917	23.2012	14.1062	69.2888	48.4399	60.4948	33.1066	38.7265	40.0883	46.9795	44.7642	35.6963	66.4519	47.7102	39.6892	51.809	56.3646	33.8767	54.7475	42.2892
root growth rate (mm/h)
min	Col-0 - No Sucrose
	root 01	root 02	root 03	root 04	root 05	root 06	root 07	root 08	root 09	root 10	root 11	root 12	root 13	root 14	root 15	root 16	root 17	root 18	root 19	root 20	root 21	root 22	root 23	root 24	root 25	root 26	root 27	root 28	root 29	root 30	root 31	root 32	root 33	root 34	root 35	root 36	root 37	root 38	root 39	root 40	root 41	root 42	root 43	root 44	root 45	root 46	root 47	root 48	root 49
15	0.415708	0.43759	0.433414	0.462378	0.470532	0.508485	0.406206	0.447658	0.450179	0.542211	0.507286	0.442651	0.457252	0.465458	0.515722	0.454946	0.418377	0.491615	0.317848	0.326498	0.34361	0.376321	0.273622	0.384219	0.322962	0.364476	0.281745	0.463536	0.360674	0.449119	0.388043	0.514547	0.439105	0.444667	0.50724	0.547396	0.45671	0.388424	0.44	0.458539	0.416297	0.390461	0.494962	0.497254	0.515333	0.488652	0.329828	0.520819	0.376718
30	0.397803	0.422254	0.421112	0.444048	0.48796	0.458266	0.429803	0.379252	0.428511	0.534978	0.483162	0.417173	0.413879	0.442786	0.403148	0.349677	0.386976	0.369227	0.273018	0.259623	0.259073	0.336279	0.238897	0.344813	0.305948	0.286984	0.232496	0.388626	0.301732	0.388079	0.319978	0.432903	0.38708	0.422856	0.511908	0.524812	0.464228	0.369378	0.444414	0.47877	0.412058	0.392022	0.485545	0.475254	0.520641	0.524153	0.332811	0.477995	0.362865
60	0.342614	0.419124	0.422373	0.372868	0.410196	0.459585	0.32745	0.34762	0.385715	0.393407	0.394759	0.325703	0.365915	0.49223	0.222936	0.294105	0.299067	0.234748	0.242684	0.253956	0.195962	0.249267	0.171881	0.300598	0.176123	0.223093	0.147978	0.333456	0.159653	0.282136	0.190124	0.289913	0.436473	0.46525	0.419743	0.403988	0.403317	0.295125	0.340312	0.344169	0.293112	0.326949	0.362912	0.314071	0.334851	0.455552	0.297881	0.359209	0.344308
120	0.263721	0.311908	0.290427	0.330189	0.392653	0.336877	0.282826	0.321294	0.339057	0.301755	0.27362	0.230442	0.236932	0.29642	0.149534	0.150766	0.214581	0.146082	0.158166	0.155591	0.134719	0.16565	0.129707	0.188998	0.164246	0.0895596	0.11563	0.188626	0.10132	0.155936	0.121402	0.180447	0.397376	0.371913	0.323851	0.271172	0.330761	0.285924	0.306922	0.340942	0.267783	0.259761	0.279524	0.304308	0.295879	0.364286	0.338586	0.249344	0.311237
180	0.282918	0.326387	0.265788	0.341373	0.348421	0.327601	0.254546	0.342027	0.323306	0.31283	0.262106	0.212188	0.232803	0.291892	0.141867	0.14152	0.174784	0.147816	0.143743	0.150501	0.152143	0.106946	0.117919	0.123838	0.117939	0.0687496	0.0976816	0.146024	0.0550376	0.127054	0.0836258	0.123818	0.374508	0.322147	0.310664	0.284536	0.300278	0.243787	0.282906	0.290668	0.240994	0.205038	0.261364	0.259677	0.278663	0.307006	0.271011	0.283313	0.253008
240	0.240852	0.297656	0.235583	0.331608	0.354007	0.316518	0.247342	0.344887	0.305908	0.305677	0.234003	0.195509	0.227151	0.292118	0.145397	0.11228	0.172436	0.153827	0.127115	0.134073	0.139034	0.112656	0.109403	0.0906606	0.112339	0.057285	0.0899429	0.118432	0.067	0.123177	0.0919387	0.0851246	0.310618	0.289629	0.298134	0.260788	0.275963	0.217083	0.258512	0.276196	0.242931	0.210518	0.220553	0.245289	0.276679	0.266432	0.262291	0.256594	0.230294
[truncated: 77 more columns]
